# Supplementary material for: Bolanthus turcicus (Caryophyllaceae), a new species from Turkey
Source: PhytoKeys. 2015 Jul 8;(52):81–8. doi: 10.3897/phytokeys.52.4479 (PMC4549884; doi:10.3897/phytokeys.52.4479)
Supplement: XML Treatment for Bolanthus turcicus [file phytokeys.52.4479-treatment1.xml]

<!DOCTYPE tp:taxon-treatment
  PUBLIC "-//TaxonX//DTD Taxonomic Treatment Publishing DTD v0 20100105//EN" "tax-treatment-NSO.dtd">
<tp:taxon-treatment xmlns:tp="http://www.plazi.org/taxpub"><tp:treatment-meta><kwd-group><label>Taxon classification</label><kwd><named-content content-type="kingdom">Plantae</named-content></kwd><kwd><named-content content-type="order">Caryophyllales</named-content></kwd><kwd><named-content content-type="family">Caryophyllaceae</named-content></kwd></kwd-group><mixed-citation publication-type="journal"><person-group><name><surname>Koç</surname><given-names>Murat</given-names></name><name><surname>Hamzaoğlu</surname><given-names>Ergin</given-names></name></person-group><article-title><italic><tp:taxon-name><tp:taxon-name-part taxon-name-part-type="genus">Bolanthus</tp:taxon-name-part> <tp:taxon-name-part taxon-name-part-type="species">turcicus</tp:taxon-name-part></tp:taxon-name></italic> (<tp:taxon-name><tp:taxon-name-part taxon-name-part-type="family">Caryophyllaceae</tp:taxon-name-part></tp:taxon-name>), a new species from Turkey</article-title><source>PhytoKeys</source><day>8</day><month>7</month><year>2015</year><volume>2015</volume><issue>52</issue><fpage>81</fpage><lpage>88</lpage><pub-id pub-id-type="doi">10.3897/phytokeys.52.4479</pub-id></mixed-citation></tp:treatment-meta><tp:nomenclature><tp:taxon-name>
                        <tp:taxon-name-part taxon-name-part-type="genus">Bolanthus</tp:taxon-name-part>
                        <tp:taxon-name-part taxon-name-part-type="species">turcicus</tp:taxon-name-part>
                        <object-id xmlns:xlink="http://www.w3.org/1999/xlink" content-type="ipni" xlink:type="simple">urn:lsid:ipni.org:names:77148111-1</object-id>
                    </tp:taxon-name><tp:taxon-authority>Koç &amp; Hamzaoğlu</tp:taxon-authority><tp:taxon-status xmlns:xlink="http://www.w3.org/1999/xlink" xlink:type="simple">sp. nov.</tp:taxon-status><xref ref-type="fig" rid="F1">Figs 1</xref><xref ref-type="fig" rid="F2">, 2</xref></tp:nomenclature><tp:treatment-sec sec-type="Diagnosis"><title>Diagnosis.</title><p><italic><tp:taxon-name><tp:taxon-name-part taxon-name-part-type="genus">Bolanthus</tp:taxon-name-part> <tp:taxon-name-part taxon-name-part-type="species">turcicus</tp:taxon-name-part></tp:taxon-name></italic> is related to <italic><tp:taxon-name><tp:taxon-name-part taxon-name-part-type="genus">Bolanthus</tp:taxon-name-part> <tp:taxon-name-part taxon-name-part-type="species">spergulifolius</tp:taxon-name-part></tp:taxon-name></italic> (Jaub. &amp; Spach) Hub.-Mor. It differs from the related taxa mainly by having it has leaves 3-veined (not 1-vained), linear (not subulate); calyx 3.5–4.5 mm long (not 4.5–5.5 mm long); petals 3.3–4.5 mm long and as long as calyx (not 5.5–6.5 mm long and 1.5 times longer than calyx).</p><!--PageBreak--></tp:treatment-sec><tp:treatment-sec sec-type="Type"><title>Type.</title><p>TURKEY, Aksaray province, Hasan Mountain above Karkın town, Hamzaoğlu 7110 and Koç (holo GAZI, iso GAZI, ANK, Dept of Bozok Univ., Herbarium of Biology), 1950 m, volcanic stony slopes and alpine steppe, 18 June 2014.</p></tp:treatment-sec><tp:treatment-sec sec-type="Description"><title>Description.</title><p>Perennial, completely glandular and eglandular hairs. Stems prostrate, 8–14 cm tall, 0.5–1 mm diameter. Leaves linear, margins ciliate and subscarious near base, apex acute; sterile shoot leaves similar but shorter than or equal to cauline leaves; cauline leaves linear, 5-8 × 0.5-0.7 mm, 3-veined, sheaths equal or slightly longer than wide; upper similar but smaller. Inflorescence cymose, subcapitate, 5–10-flowered; bracts similar cauline leaves, 3–5 × 0.4–0.6 mm; ± equalling calyx; <!--PageBreak-->pedicels 1–2 mm or absent. Calyx tubular, 3.5–4.5 × 1–1.4 mm; tube 5-ribbed, herbaceous, commissures whitish, scarious; teeth narrowly triangular, 1–1.3 mm, apex acuminate. Petals linear-spathulate, 3.3–4.5 × 0.8–1.2 mm, emarginated, as long as calyx; limb whitish with transverse deep purple stripe near middle or base. Stamens 10. Styles 2. Capsule sessile, oblong-ovoid, including calyx, dehiscing by 4 teeth. Seeds black, comma-shaped, 0.8–1.1 × 0.5–0.7 mm, tuberculate. flowering in June and July, volcanic stony slopes and alpine steppe.</p></tp:treatment-sec><tp:treatment-sec sec-type="Seed micro-morphology"><title>Seed micro-morphology.</title><p>Seeds of <italic><tp:taxon-name><tp:taxon-name-part taxon-name-part-type="genus">Bolanthus</tp:taxon-name-part> <tp:taxon-name-part taxon-name-part-type="species">turcicus</tp:taxon-name-part></tp:taxon-name></italic> are comma-shaped, 0.8–1.1 × 0.5–0.7 mm, granular; ventral surface with regular elongated rectangular cells, tuberculate, obscure teeth on each margin, teeth S-undulate; dorsal surface with regular rectangular cells, tuberculate, obscure teeth on each margin, teeth S-undulate. The seeds of <italic><tp:taxon-name><tp:taxon-name-part taxon-name-part-type="genus">Bolanthus</tp:taxon-name-part> <tp:taxon-name-part taxon-name-part-type="species">turcicus</tp:taxon-name-part></tp:taxon-name></italic> aren’t different than the seeds of <italic><tp:taxon-name><tp:taxon-name-part taxon-name-part-type="genus">Bolanthus</tp:taxon-name-part> <tp:taxon-name-part taxon-name-part-type="species">minuartioides</tp:taxon-name-part></tp:taxon-name></italic> (Jaub. &amp; Spach) Hub.-Mor., <italic><tp:taxon-name><tp:taxon-name-part taxon-name-part-type="genus">Bolanthus</tp:taxon-name-part> <tp:taxon-name-part taxon-name-part-type="species">huber-morathii</tp:taxon-name-part></tp:taxon-name></italic>, <italic><tp:taxon-name><tp:taxon-name-part taxon-name-part-type="genus">Bolanthus</tp:taxon-name-part> <tp:taxon-name-part taxon-name-part-type="species">spergulifolius</tp:taxon-name-part></tp:taxon-name></italic>, <italic><tp:taxon-name><tp:taxon-name-part taxon-name-part-type="genus">Bolanthus</tp:taxon-name-part> <tp:taxon-name-part taxon-name-part-type="species">frankenioides</tp:taxon-name-part></tp:taxon-name></italic> (Boiss) Bark., <italic><tp:taxon-name><tp:taxon-name-part taxon-name-part-type="genus">Bolanthus</tp:taxon-name-part> <tp:taxon-name-part taxon-name-part-type="species">mevlanae</tp:taxon-name-part></tp:taxon-name></italic> in terms of dorsal and ventral surfaces (Figure <xref ref-type="fig" rid="F2">2</xref>).</p></tp:treatment-sec><tp:treatment-sec sec-type="Chorology and ecology"><title>Chorology and ecology.</title><p><italic><tp:taxon-name><tp:taxon-name-part taxon-name-part-type="genus">Bolanthus</tp:taxon-name-part> <tp:taxon-name-part taxon-name-part-type="species">turcicus</tp:taxon-name-part></tp:taxon-name></italic> grows on volcanic stony slopes and alpine steppe and Irano-Turanian phytogeographic regions (<xref ref-type="bibr" rid="B5">Davis 1965</xref>). Many plants in the alpine steppe have distinctive adaptations to the harsh environment. On mountain slopes in the alpine steppe, grasses decrease and forbs increase (<xref ref-type="bibr" rid="B7">Huang 1987</xref>). The species grows on volcanic stony slopes and alpine steppe together with <tp:taxon-name><tp:taxon-name-part taxon-name-part-type="genus">Scleranthus</tp:taxon-name-part> <tp:taxon-name-part taxon-name-part-type="species">annus</tp:taxon-name-part> <tp:taxon-name-part taxon-name-part-type="authority">L. </tp:taxon-name-part> <tp:taxon-name-part taxon-name-part-type="infraspecific-rank">subsp.</tp:taxon-name-part> <tp:taxon-name-part taxon-name-part-type="subspecies">polycarpos</tp:taxon-name-part></tp:taxon-name> (L.) Thell., <italic><tp:taxon-name><tp:taxon-name-part taxon-name-part-type="genus">Acantholimon</tp:taxon-name-part> <tp:taxon-name-part taxon-name-part-type="species">acerosum</tp:taxon-name-part></tp:taxon-name></italic> (Willd.) Boiss., <italic><tp:taxon-name><tp:taxon-name-part taxon-name-part-type="genus">Bromus</tp:taxon-name-part> <tp:taxon-name-part taxon-name-part-type="species">tomentellus</tp:taxon-name-part></tp:taxon-name></italic> Boiss., <italic><tp:taxon-name><tp:taxon-name-part taxon-name-part-type="genus">Festuca</tp:taxon-name-part> <tp:taxon-name-part taxon-name-part-type="species">valesiaca</tp:taxon-name-part></tp:taxon-name></italic> Schleich., <tp:taxon-name><tp:taxon-name-part taxon-name-part-type="genus">Alyssum</tp:taxon-name-part> <tp:taxon-name-part taxon-name-part-type="species">pateri</tp:taxon-name-part> <tp:taxon-name-part taxon-name-part-type="authority">Nyár. </tp:taxon-name-part> <tp:taxon-name-part taxon-name-part-type="infraspecific-rank">subsp.</tp:taxon-name-part> <tp:taxon-name-part taxon-name-part-type="subspecies">pateri</tp:taxon-name-part></tp:taxon-name>, <italic><tp:taxon-name><tp:taxon-name-part taxon-name-part-type="genus">Astragalus</tp:taxon-name-part> <tp:taxon-name-part taxon-name-part-type="species">angustifolius</tp:taxon-name-part></tp:taxon-name></italic> Lam., <italic><tp:taxon-name><tp:taxon-name-part taxon-name-part-type="genus">Astragalus</tp:taxon-name-part> <tp:taxon-name-part taxon-name-part-type="species">lineatus</tp:taxon-name-part></tp:taxon-name></italic> Lam., <italic><tp:taxon-name><tp:taxon-name-part taxon-name-part-type="genus">Phlomis</tp:taxon-name-part> <tp:taxon-name-part taxon-name-part-type="species">armeniaca</tp:taxon-name-part></tp:taxon-name></italic> Willd., <italic><tp:taxon-name><tp:taxon-name-part taxon-name-part-type="genus">Phleum</tp:taxon-name-part> <tp:taxon-name-part taxon-name-part-type="species">alpinum</tp:taxon-name-part></tp:taxon-name></italic> L., <italic><tp:taxon-name><tp:taxon-name-part taxon-name-part-type="genus">Stipa</tp:taxon-name-part> <tp:taxon-name-part taxon-name-part-type="species">pulcherrima</tp:taxon-name-part></tp:taxon-name></italic> K.Koch, <italic><tp:taxon-name><tp:taxon-name-part taxon-name-part-type="genus">Minuartia</tp:taxon-name-part> <tp:taxon-name-part taxon-name-part-type="species">juniperina</tp:taxon-name-part></tp:taxon-name></italic> (L.) Maire &amp; Petitm., <italic><tp:taxon-name><tp:taxon-name-part taxon-name-part-type="genus">Sedum</tp:taxon-name-part> <tp:taxon-name-part taxon-name-part-type="species">pallidum</tp:taxon-name-part></tp:taxon-name></italic> M.Bieb.</p><!--PageBreak--></tp:treatment-sec><tp:treatment-sec sec-type="Conservation status"><title>Conservation status.</title><p><italic><tp:taxon-name><tp:taxon-name-part taxon-name-part-type="genus">Bolanthus</tp:taxon-name-part> <tp:taxon-name-part taxon-name-part-type="species">turcicus</tp:taxon-name-part></tp:taxon-name></italic> is an endemic species known only from the type gathered in the Hasan Mountain (Aksaray province). Informal grazing and land-use changes could have a detrimental impact in the future. For this reason this species should be classified as “Critically Endangered” (CR-B1a) according to the World Conservation Union categories (<xref ref-type="bibr" rid="B10">IUCN 2014</xref>).</p></tp:treatment-sec><tp:treatment-sec><!--Section generated to contain objects referenced in tp:taxon-treatment.--><fig id="F1" position="float" orientation="portrait"><label>Figure 1.</label><caption><p>A: <italic><tp:taxon-name><tp:taxon-name-part taxon-name-part-type="genus">Bolanthus</tp:taxon-name-part> <tp:taxon-name-part taxon-name-part-type="species">turcicus</tp:taxon-name-part></tp:taxon-name></italic> (EH 7110). <bold>1</bold> Habit <bold>2</bold> Inflorescence <bold>3</bold> Flower <bold>4</bold> Petal <bold>5</bold> Capsule <bold>6</bold> Leaf <bold>7</bold> Leaf axillary fascicles.</p></caption><graphic xmlns:xlink="http://www.w3.org/1999/xlink" xlink:href="phytokeys-052-081-g001.jpg" position="float" orientation="portrait" xlink:type="simple" id="oo_46782.jpg"/></fig><fig id="F2" position="float" orientation="portrait"><label>Figure 2.</label><caption><p>SEM photographs of the seed coat. <italic><tp:taxon-name><tp:taxon-name-part taxon-name-part-type="genus">Bolanthus</tp:taxon-name-part> <tp:taxon-name-part taxon-name-part-type="species">turcicus</tp:taxon-name-part></tp:taxon-name></italic> – <bold>A1–3</bold> ventral surface <bold>B1–3</bold> dorsal surface (Scale bars 100 μm).</p></caption><graphic xmlns:xlink="http://www.w3.org/1999/xlink" xlink:href="phytokeys-052-081-g002.jpg" position="float" orientation="portrait" xlink:type="simple" id="oo_46783.jpg"/></fig></tp:treatment-sec><ref-list><ref id="B5"><mixed-citation xmlns:xlink="http://www.w3.org/1999/xlink" xlink:type="simple"><person-group><name name-style="western"><surname>Davis</surname><given-names>PH</given-names></name></person-group> (<year>1965</year>) <source>Flora of Turkey and the East Aegean Islands</source>, <volume>Vol. 1</volume>. <publisher-name>Edinburgh University Press</publisher-name>, <publisher-loc>Edinburgh</publisher-loc>, <fpage>1</fpage>–<lpage>25</lpage>. </mixed-citation></ref><ref id="B7"><mixed-citation xmlns:xlink="http://www.w3.org/1999/xlink" xlink:type="simple"><person-group><name name-style="western"><surname>Huang</surname><given-names>R</given-names></name></person-group> (<year>1987</year>) <article-title>Vegetation in the northeastern part of the Qinghai-Xizang Plateau</article-title> In: <person-group><name name-style="western"><surname>Hovermann</surname><given-names>J</given-names></name><name name-style="western"><surname>Wang</surname><given-names>W</given-names></name></person-group> (<role>Eds</role>) <source>Reports of the Northeastern Part of the Qinghai-Xizang (Tibet) Plateau</source>. <publisher-name>Science Press</publisher-name>, <publisher-loc>Beijing, China</publisher-loc>, <fpage>438</fpage>–<lpage>489</lpage>. </mixed-citation></ref><ref id="B10"><mixed-citation xmlns:xlink="http://www.w3.org/1999/xlink" xlink:type="simple"><institution xlink:type="simple">IUCN</institution> (<year>2014</year>) <source>Guidelines for Using the IUCN Red List Categories and Criteria. Version 11, February 2014</source>. <ext-link ext-link-type="uri" xlink:href="http://jr.iucnredlist.org/documents/RedListGuidelines.pdf" xlink:type="simple">http://jr.iucnredlist.org/documents/RedListGuidelines.pdf</ext-link> [<date-in-citation content-type="access-date">accessed 25 December 2014</date-in-citation>] </mixed-citation></ref></ref-list></tp:taxon-treatment>
